# Supplementary material for: Anterior temporal lobe is necessary for efficient lateralised processing of spoken word identity
Source: Cortex. Author manuscript; Available in PMC 2020 Nov 1. (PMC7253293; doi:10.1016/j.cortex.2019.12.025)
Supplement: All supplementary files included with this article [file EMS86348-supplement-All_supplementary_files_included_with_this_article_.zip]

Archive with 10 entries (10 files):
- 1-s2.0-S0010945220300162-mmc5.mp3
- 1-s2.0-S0010945220300162-mmc1.docx
- 1-s2.0-S0010945220300162-mmc6.mp3
- 1-s2.0-S0010945220300162-mmc7.mp3
- 1-s2.0-S0010945220300162-mmc4.mp3
- 1-s2.0-S0010945220300162-mmc2.mp3
- 1-s2.0-S0010945220300162-mmc3.mp3
- 1-s2.0-S0010945220300162-mmc8.mp3
- 1-s2.0-S0010945220300162-mmc9.mp3
- 1-s2.0-S0010945220300162-mmc10.mp3
